# Supplementary material for: Exploring Intrinsic Disorder in Human Synucleins and Associated Proteins
Source: Int J Mol Sci. 2024 Aug 1;25(15):8399. doi: 10.3390/ijms25158399 (PMC11313516; doi:10.3390/ijms25158399)
Supplement: Supplementary file 1 [file ijms-25-08399-s001.zip]

Archive with 1 entries (1 files):
- ijms-3090837-supplementary.pdf
